# Supplementary material for: Antioxidants Attenuate Heat Shock Induced Premature Senescence of Bovine Mesenchymal Stem Cells
Source: Int J Mol Sci. 2022 May 20;23(10):5750. doi: 10.3390/ijms23105750 (PMC9147428; doi:10.3390/ijms23105750)
Supplement: Supplementary file 1 [file ijms-23-05750-s001.zip]

Archive with 1 entries (1 files):
- ijms-1703796-supplementary.pdf
